# Supplementary material for: Interactions Between Sarcopenia, Physical Frailty and Resting Energy Expenditure in Cirrhosis and Portal Hypertension
Source: Nutrients. 2025 Dec 9;17(24):3844. doi: 10.3390/nu17243844 (PMC12735680; doi:10.3390/nu17243844)
Supplement: Supplementary file 1 [file nutrients-17-03844-s001.zip]

Archive with 1 entries (1 files):
- nutrients-4014555-supplementary.pdf
